# Supplementary material for: Valorization of Different Fractions from Butiá Pomace by Pyrolysis: H2 Generation and Use of the Biochars for CO2 Capture
Source: Molecules. 2022 Nov 3;27(21):7515. doi: 10.3390/molecules27217515 (PMC9658530; doi:10.3390/molecules27217515)
Supplement: Supplementary file 1 [file molecules-27-07515-s001.zip]

Archive with 1 entries (1 files):
- molecules-1967037-supplementary.pdf
